# Supplementary material for: Metabolic control of progenitor cell propagation during Drosophila tracheal remodeling
Source: Nat Commun. 2022 May 20;13:2817. doi: 10.1038/s41467-022-30492-4 (PMC9122933; doi:10.1038/s41467-022-30492-4)
Supplement: Supplementary file 9 — Source Data [file 41467_2022_30492_MOESM9_ESM.zip]

Archive with 2 entries (2 files):
- Source Data.xlsx
- uncropped blots.pdf
