# Supplementary material for: Metabolic control of progenitor cell propagation during Drosophila tracheal remodeling
Source: Nat Commun. 2022 May 20;13:2817. doi: 10.1038/s41467-022-30492-4 (PMC9122933; doi:10.1038/s41467-022-30492-4)
Supplement: Supplementary file 9 — Source Data [file 41467_2022_30492_MOESM9_ESM.zip › Source Data.xlsx]

## Sheet: Figure 1d
Glucose level in the trachea (glucose mg/protein mg)
L3	APF0hr
3.47458	1.75458
2.12999	1.39512
2.45433	1.25882

## Sheet: Figure 1e
Glucose level in the trachea (glucose mg/protein mg)
L3	APF0hr
14.7443	12.5085
13.8026	11.604
12.6865	11.644
16.7209	10.802
15.653
12.2365

## Sheet: Figure 1f
ATP level in the trachea (fold change)
L3	APF0hr
1.10806	0.389274
0.984631	0.379608
0.907306	0.349501

## Sheet: Figure 2p
control	0hr APF	starvation
0.387473	1.66791	1.21863
0.651441	1.23345	2.59474
0.506975	4.73422	1.49774
0.830152	1.43458	2.87908
1.63575	2.70592	3.95472
0.960921	1.3823	2.07905
0.626927	3.54685	1.65274
1.66072	2.6889	1.82026
0.588235	1.29368	2.12669
0.696712	1.34983	2.51637
0.212264		0.91845
0.386638
0.329679
0.262193
0.307021

## Sheet: Figure 2q
InR-SPARK		AMPK-SPARK		Akt-SPARK
L3	APF0hr	L3	APF0hr	L3	APF0hr
0.177953	0.0168102	0.0320887	0.570735	0.422918	0.278647
0.172423	0.00731287	0.0375675	0.502959	0.386576	0.184255
0.213626	0.0171966	0.0171123	0.128915	0.422565	0.152893
0.0998899	0.0293814	0.0723726	0.272559	0.296825	0.126392
0.114671	0.0118725	0.0232108	0.126546	0.454891
0.184349	0.0127984	0.115808	0.285816
0.0728957	0.00962076	0.0997414
0.152656	0.0201072	0.0785995
0.214798	0.00765154	0.126252
0.110853	0.0171056	0.0497738
0.257822	0.0131827
0.111374	0.0100152
0.0981522
0.111391
0.135409
0.144573

## Sheet: Figure3d
APF0min		APF60min		APF150min
Tr4	Tr5	Tr4	Tr5	Tr4	Tr5
18	23	1	12	0	4
10	29	3	7	0	5
16	28	2	7	1	6
19	24	3	7	3	7
15	27	2	11	2	7
16	28	6	15	0	8
10	23	7	16	0	9
19	29	5		0	5
11	26			4

## Sheet: Figure3g
Control	YkiRNAi
10	3
18	5
19	1
15	2
16	2
16	3
11
19
10

## Sheet: Figure3l
Tr4		Tr5
control	YkiRNAi	control	YkiRNAi
0.880239	0.0514975	0.701982	0.174164
0.802018	0.0501875	0.682714	0.183344
0.789794	0.0832865	0.762	0.178394
0.65784	0.0826	0.61896	0.101954
0.601733	0.110612	0.641823	0.148647
0.607144	0.145355	0.596358	0.136629
1.16207	0.0540658	0.632619	0.117969
1.02643	0.0723045	0.598657	0.116381

## Sheet: Figure4j
control	insulin
2.69353	1.0864
3.17019	2.04613
3.87797	1.01067
2.28485	0.640925
3.59625	0.621884
4.4973	1.49641
1.73832	0.919858

## Sheet: Figure4k
control	insulin
0.034076	0.048145
0.021807	0.059931
0.022304	0.053031
0.022223	0.033791
0.014661	0.060808
0.030021	0.049215
0.015014	0.062252
0.017208	0.065003
	0.08771
	0.065163
	0.061535
	0.098129
	0.075646

[truncated: 12 more sheets: Figure5g, Figure6j, Figure6k, Figure6n, Figure 8c, Figure 8j, Supplementary Figure 3, Supplementary Figure 5f, Supplementary Figure 8b, Supplementary Figure 11e, Supplementary Figure 11j, Supplementary Figure 11n]
